# Supplementary material for: Altered intestinal microbiome and metabolome correspond to the clinical outcome of sepsis
Source: Crit Care. 2023 Mar 28;27:127. doi: 10.1186/s13054-023-04412-x (PMC10044080; doi:10.1186/s13054-023-04412-x)
Supplement: Supplementary file 2 — Additional file 2: Clinical data of patients in the sepsis cohort [file 13054_2023_4412_MOESM2_ESM.xlsx]

## Sheet: Sheet1
ID	Sex	Age	Microbiota	Metabolites (D=Derviation group; V=Validation group; N=none)	Complications	SOFA	APACHE II	Length of ICU stay	Outcome in 90 days (alive/dead)	Antibiotics used before specimen collected	Time before ICU（hours）	Infection site	Medication before ICU（iv）
S1	female	74	√	D	no	3	10	8	alive	Cefuroxime sodium+Levofloxacin	≤48	Abdomen-cholecystitis	Cefuroxime sodium 2.25g/NS250mL Bid	Levofloxacin 0.4g/100mL Qd
S11	male	55	√	D	no	2	6	9	alive	Imipenem	≤48	Abdomen-duodenal perforation	Imipenem 0.5g/NS100mL Qd	Omeprazole 40mg	Ringer's solution of sodium lactate 500mL Bid
S12	male	88	√	D	respiratory failure+atrial fibrillation+cholecystitis	7	21	21	alive	Cefoxitin sodium	>48	Abdomen-intestinal obstruction	Cefoxitin sodium 2g/250mL Bid	Albumin 10g Qd
S13	male	85	√	D	respiratory failure+heart failure	3	7	8	dead	Meropenem	≤48	Respiratory tract-severe pneumonia	Meropenem 0.5g/NS100mL Q8h	Pantoprazole 80mg/NS20mL	Ambroxol 90mg/NS20mL	Methylprednisolone 40mg
S14	female	61	√	D	no	8	10	11	alive	Imipenem	≤48	Urinary tract+Skin-epidemic hemorrhagic fever	Imipenem 0.5g/NS100mL Q12h	Pantoprazole 80mg/NS100mL	Ringer's solution of sodium lactate 500mL Bid	Glutathione 1.8g/NS250mL	Diammonium Glycyrrhizinate 150mg/250mL	5% Sodium bicarbonate 125mL
S15	male	66	√	D	respiratory failure+DVT	8	19	12	dead	Meropenem	≤48	Respiratory tract-pneumonia	Meropenem 0.5g/NS100mL Q8h	Pantoprazole 80mg/NS100mL	Ambroxol 90mg/NS20mL	Ringer's solution of sodium lactate 500mL Bid	Gelofusine 500mL
S16	male	69	√	D	urinary tract infection, pulmonary infection, hypothyroidism, liver insufficiency	6	13	8	alive	Ceftriaxone sodium+Levofloxacin	>48	Central Nervous System	Ceftriaxone Sodium 2g/NS100mL	Levofloxacin 0.5g/100mL Qd	Glutathione 1.8g/GS250mL	Aciclovir 0.5g/NS250mL Q8h	Vitmin C 2g+Vitamin B6 0.2g/GS500mL
S18	male	43	√	D	no	2	2	48	alive	Cefmezole+piperacillin tazobactama	>48	Abdomen- pancreatitis	Cefmezole+piperacillin tazobactama (details unknown)
S2	female	35	√	D	no	3	7	16	alive	no	≤48	Abdomen- pancreatitis	Vitmin C 2g+Vitamin B6 0.2g/NS500mL	Ringer's solution of sodium lactate 500mL Bid	Albumin 12.5g Qd	Gelofusine 500mL	NS 500mL Bid	Ambroxol 90mg/NS20mL	Omeprazole 40mg
S20	female	74	√	D	no	10	14	9	alive	Imipenem+Cefoperazone sodium+metronidazole	≤48	Abdomen-biliary tract infection	Imipenem 1g/NS100mL Q12h	Ambroxol 90mg/NS20mL	GNS 500mL Bid	Glutathione 2.4g/GS250mL	Gelofusine 500mL
S21	female	78	√	D	no	9	13	23	alive	Meropenem	≤48	Urinary tract-renal contusion complicated with infection	Meropenem 0.5g/NS100mL Qd	5% Sodium bicarbonate 250mL	Pantoprazole 80mg/NS100mL
S22	male	69	√	D	no	2	10	14	alive	Imipenem	≤48	Respiratory tract-pneumonia	Imipenem 0.5g/NS100mL Q12h	Ambroxol 90mg/NS20mL Bid	Pantoprazole 80mg/NS100mL	Vitmin C 2g+Vitamin B6 0.2g/GS500mL
S23	male	41	√	D	no	8	5	8	alive	Cefatadine	≤48	Abdomen-liver abscess	Imipenem 1g/NS100mL Qd	Glutathione 1g/NS100mL	Ringer's solution of sodium lactate 500mL Bid
S24	male	40	√	D	respiratory failure	3	3	11	alive	Cefatriaxone+Levofloxacin	≤48	Respiratory tract-severe pneumonia	Ceftriaxone Sodium 2g/NS250mL Qd	Levofloxacin 0.2g/100mL Qd	Ringer's solution of sodium lactate 500mL Qd	Ambroxol 90mg/NS100mL	Vitmin C 2g/GS250mL
S25	female	58	√	D	no	9	20	51	alive	Meropenem	>48	Abdomen- pancreatitis after ERCP	Meropenem (details unknown)
S26	male	80	√	D	MODS	5	19	4	dead	Meropenem+tegacyclin+piperacillin tazobactam+Diflucan	>48	Respiratory tract-pneumonia	Meropenem+tegacyclin+piperacillin tazobactam+Diflucan (details unknown)
S27	female	60	√	D	no	10	24	2	alive	Ceftriaxone sodium+mezlocillin	>48	Respiratory tract-pneumonia	Ceftriaxone sodium+mezlocillin (details unknown)
S28	female	48	√	D	no	14	25	30	alive	Meropenem	≤48	Blood System-after CAR-NK treatment for breast cancer	Meropenem 1g/NS100mL Qd	Ambroxol 90mg/NS100mL Qd	Pantoprazole 80mg/NS100mL Bid	Glutathione 1.8g/GNS500mL	Ringer's solution of sodium lactate 500mL Qd
S29	male	35	√	V	no	6	2	13	alive	Levofloxacin	≤48	Abdomen- pancreatitis	Levofloxacin 0.5g/100mL Qd	Metronidazole 0.5g/100mL Bid	Ringer's solution of sodium lactate 500mL Qd	GNS 500mL	Vitmin C 2g/GS 500mL
S3	female	66	√	D	Allergic dermatitis	11	11	38	alive	Imipenem+Moxifloxacin	≤48	Abdomen-liver abscess	Imipenem 1g/NS100mL Qd	Glutathione 1.8g/GS 250mL	Diammonium Glycyrrhizinate 250mL	5% Sodium bicarbonate 250mL	Ambroxol 90mg/NS20mL Qd	Albumin 10g
S30	male	37	√	N	DVT	4	4	40	alive	Metronidazole	≤48	Abdomen-acute gastroenteritis	Metronidazole 0.5g/100mL Bid	GNS500mL	Gelofusine 500mL	Ringer's solution of sodium lactate 500mL Bid
S31	male	67	√	V	no	8	7	6	alive	NC	NC	Urinary tract+Respiratory tract-ANCA-associated nephritis+pneumonia	unknown
S33	male	71	√	V	MODS	10	25	8	alive	Imipenem+cefoperazone sodium+metronidazole	>48	Abdomen-cholecystitis	Imipenem 1g/NS100mL Qd	Meropenem 0.5g/NS100mL Qd	Cefoperazone 2g/NS250mL Bid	Metronidazole 0.5g/100mL Bid	GNS500mL	Ringer's solution of sodium lactate 500mL Bid
S34	male	44	√	V	no	2	4	7	alive	No	≤48	Abdomen- pancreatitis	Glutathione 1.8g/NS250mL	Gelofusine 500mL	Ringer's solution of sodium lactate 500mL Bid	Pantoprazole 40mg/NS100mL Qd
S35	female	69	√	V	no	2	5	30	alive	Ceftriaxone+Metronidazole	>48	Abdomen- pancreatitis	Ceftriaxone Sodium 2g/NS250mL Qd	Metronidazole 0.5g/100mL Qd	Omeprazole 40mg	Vitmin C 2g+Vitamin B6 0.2g/GS500mL	Phloroglucinol 120mg/GS250mL
S36	female	83	√	V	respiratory failure	8	22	10	dead	Cefoperazone sodium+metronidazole	>48	Abdomen-gastric perforation	Cefoperazone sodium 2g/NS250mL Bid	Metronidazole 0.5g/100mL Bid	Vitmin C 2g/GS500mL	Glutathione 1.8g/NS250mL
S37	male	64	√	V	no	4	5	2	alive	Meropenem	≤48	Urinary tract+Respiratory tract infection	Meropenem 1g/NS100mL Qd	Pantoprazole 80mg/NS100mL Bid	Ambroxol 30mg/NS10mL Qd	Ringer's solution of sodium lactate 500mL Bid	Vitmin C 2g/GS 500mL
S38	male	66	√	V	DVT	7	10	27	alive	Imipenem+N-demethylvancomycin	≤48	Skin	Imipenem 0.5g/NS100mL Qd	N-demethylvancomycin 0.4g/NS 100mL Qd		Ringer's solution of sodium lactate 500mL Qd	GNS 500mL Bid
S39	male	58	√	V	no	2	7	6	alive	No	≤48	Abdomen-acute gastroenteritis	Pantoprazole 80mg/NS100mL Qd	Ringer's solution of sodium lactate 500mL Qd	NS 500mL Bid
S4	female	75	√	D	no	5	19	28	alive	Meropenem+tegacyclin+minocycline	>48	Central Nervous System+Respiratory tract infection	Meropenem+tegacyclin+minocycline (details unknown)
S40	male	38	√	V	no	2	0	15	alive	Levofloxacin+metronidazole	≤48	Abdomen- pancreatitis	Levofloxacin 0.5g/100mL Qd	Metronidazole 0.5g/100mL Bid	Ringer's solution of sodium lactate 500mL Bid	Vitmin C 2g/GS 500mL
S41	male	44	√	V	no	2	11	10	alive	Meropenem+N-demethylvancomycin	≤48	Cardiovascular-Viral pericarditis+Respiratory tract infection	Meropenem 0.5g/NS100mL Q8h	N-demethylvancomycin 0.4g/NS 100mL Qd	Ringer's solution of sodium lactate 500mL Qd
S42	male	57	√	V	no	8	5	12	alive	Meropenem	≤48	Abdomen-intestinal infection	Meropenem 1g/NS100mL Qd	Vitmin C 2g+Vitamin B6 0.2g/GS500mL	Ringer's solution of sodium lactate 500mL Bid	Glutathione 1.8g/GS250mL
S5	male	81	√	D	no	10	18	37	alive	Cefoxitin sodium	≤48	Abdomen-gallbladder perforation	Cefoxitin Sodium 2g/250mL Qd
S6	female	72	√	D	no	6	12	4	alive	Meropenem	≤48	Urinary tract-pyelonephritis	Meropenem 0.5g/NS100mL Q8h	Pantoprazole 80mg/NS100mL Qd	Glutathione 1.8g/NS250mL
S7	female	46	√	D	no	6	12	9	alive	Ceftriaxone sodium	≤48	Abdomen-Pelvic infection	Ceftriaxone Sodium 1g/NS100mL	GNS 500mL Bid
S8	female	84	√	D	no	5	13	35	dead	Meropenem	≤48	Respiratory tract-severe pneumonia	Meropenem 0.5g/NS100mL Qd	Pantoprazole 80mg/NS100mL Qd	Ambroxol 90mg/NS20mL Qd
S9	female	33	√	D	respiratory failure	9	13	7	alive	Imipenem	≤48	Urinary tract-perirenal infection	Imipenem 0.5g/NS100mL Q12h	Ringer's solution of sodium lactate 500mL Tid	Pantoprazole 80mg/NS100mL Qd
